# Supplementary material for: Drosophila melanogaster as a model organism to investigate sex specific differences
Source: Sci Rep. 2025 Jun 4;15:19648. doi: 10.1038/s41598-025-04497-0 (PMC12137727; doi:10.1038/s41598-025-04497-0)
Supplement: Supplementary file 2 — Supplementary Material 2 [file 41598_2025_4497_MOESM2_ESM.xlsx]

## Sheet: Tabelle1
	10 day old flies
					Gene counts						fpkm
	gene_id (NCBI)	gene_name	pvalue	padj	male 1	male 2	male 3	female 1	female 2	female 3	male 1	male 2	male 3	female 1	female 2	female 3
	45875	Hex-A	2.48214e-07	5.2579e-07	7313	7994	10053	10539	9602	8874	54.3246	62.769	65.3811	32.62	35.8636	35.4311
	35830	Mal-A8	4.38181e-07	9.10376e-07	2460	2305	1018	50	536	119	41.696	41.2962	15.1064	0.353113	4.56788	1.0841
	35824	Mal-A1	0.000508092	0.000825972	11516	8458	4789	171	1969	161	193.909	150.537	70.5986	1.19971	16.6699	1.45709
	35825	Mal-A2	9.96336e-11	2.65349e-10	1012	938	524	73	195	65	15.2827	14.9728	6.92796	0.459331	1.48062	0.52759
	35826	Mal-A3	1.36337e-10	3.6004e-10	983	1411	1181	65	198	19	16.8378	25.547	17.7108	0.463905	1.70525	0.174924
	35827	Mal-A4	0.0376042	0.050703	1985	1694	1040	31	414	0	34.1724	30.8254	15.6749	0.222362	3.58349	0
	35829	Mal-A7	2.72171e-10	7.04283e-10	2230	2302	1194	75	373	55	25.2355	27.5355	11.8295	0.353632	2.1223	0.334529
	34597	Mal-B1	1.92077e-10	5.02736e-10	504	468	1044	61	92	152	8.5426	8.38465	15.4923	0.430797	0.78404	1.38474
	34598	Mal-B2	3.49038e-15	1.18623e-14	2889	3676	3736	2820	2213	2247	38.1559	51.3179	43.1992	15.5184	14.6956	15.9507
	45368	Treh	1.15918e-19	4.92273e-19	9774	9208	10309	8277	8476	7560	68.7839	68.4951	63.5165	24.2701	29.9914	28.5957
	33642	Tps1	3.45979e-22	1.63706e-21	23891	27437	26017	9739	14097	8240	251.564	305.373	239.842	42.7279	74.6331	46.6343
	33476	G6P	9.12734e-27	5.38195e-26	882	742	1185	19	62	26	22.7123	20.1965	26.7157	0.203859	0.80274	0.359857
	33942	AkhR	5.16903e-07	1.06818e-06	1166	1615	1730	1410	1109	844	11.2667	16.4949	14.6352	5.67674	5.38789	4.38332
	38495	Akh	0.0407177	0.0546658	90	51	86	0	18	29	5.16267	3.0923	4.31902	0	0.519153	0.894116
	37289	Hsl	7.00394e-06	1.32955e-05	1599	1873	2648	7177	5209	5914	12.7665	15.8067	18.5096	23.8754	20.9107	25.3787
	38833	sphinx2	8.02103e-32	6.23204e-31	2179	1521	2484	0	0	0	59.8186	44.1355	59.7015	0	0	0
	318005	sphinx1	9.44214e-26	5.32142e-25	929	691	894	0	0	0	31.217	24.5433	26.3008	0	0	0
	42791	SPE	2.46966e-13	7.65477e-13	1403	1164	1365	475	620	310	34.0469	29.8575	29.0007	4.80283	7.56489	4.04339
	43256	spz	3.18087e-38	3.35766e-37	483	328	782	9533	7825	8122	6.28198	4.50924	8.90453	51.661	51.1711	56.7775
	43222	Tl	3.44047e-96	1.62741e-94	1722	1250	1896	22140	18594	17447	10.1858	7.81538	9.8187	54.566	55.2999	55.4684
	43283	pll	3.61647e-06	7.02465e-06	555	502	901	2506	2227	2631	8.83705	8.44886	12.5601	16.6257	17.8289	22.5164
	40554	tub	1.54315e-35	1.43019e-34	942	864	753	7761	7044	6799	14.4383	13.9978	10.1045	49.5641	54.2845	56.0112
	34969	cact	2.16711e-89	8.98006e-88	4479	4630	5298	30808	24483	25209	41.4302	45.2685	42.9045	118.736	113.865	125.33
	35045	Dif	7.85425e-19	3.1948e-18	2707	2966	3074	1492	984	1441	14.6147	16.926	14.5299	3.35626	2.67109	4.18149
	38409	Drsl5	1.59247e-07	3.41176e-07	411	351	310	143	40	45	34.7166	31.3388	22.9251	5.03286	1.69882	2.04302
	317954	Drsl4	0.0243963	0.0337101	0	29	38	0	0	0	0	2.91791	3.16689	0	0	0
	38419	Drs	3.50548e-79	1.15889e-77	1136	1050	1221	16111	10474	11834	90.2535	88.1769	84.9291	533.325	418.398	505.337
	43599	CecC	3.36172e-09	8.08167e-09	77	54	127	0	0	0	6.13338	4.54656	8.85662	0	0	0
	36708	Mtk	0.014079	0.0199657	51	22	59	6	5	19	5.85103	2.66787	5.9261	0.286812	0.288418	1.1716
	39063	PGRP-LC	4.9381e-15	1.66507e-14	2097	2257	2913	490	959	449	17.2256	19.5969	20.9494	1.67709	3.96083	1.98238
	37468	pirk	5.59757e-07	1.15388e-06	943	1016	1219	196	394	51	15.7064	17.887	17.7756	1.36021	3.29953	0.456562
	44339	imd	4.43328e-05	7.87499e-05	730	609	604	222	474	198	14.7859	13.0383	10.7107	1.87353	4.82719	2.15553
	42594	Fadd	9.53406e-08	2.07342e-07	204	395	451	2342	1945	1676	5.39321	11.0381	10.4388	25.7981	25.854	23.8152
	39659	Tak1	1.6507e-10	4.33557e-10	1573	1845	2290	7664	5606	6375	12.2721	15.2148	15.6416	24.9132	21.9905	26.7322
	43596	CecA1	0.000114345	0.000195897	1683	1617	2233	0	0	25	152.645	155.02	177.313	0	0	1.21871
	39150	Ilp2	9.26029e-27	5.44966e-26	2083	1713	1966	390	519	271	95.5897	83.092	78.9879	7.4571	11.9751	6.68429
	39151	Ilp3	1.1527e-06	2.32644e-06	210	239	337	102	121	72	8.59758	10.3427	12.0793	1.73997	2.49077	1.58436
	2768992	Ilp5	0.00960605	0.013899	70	178	108	26	34	0	4.50264	12.1023	6.08202	0.696828	1.09961	0
	37130	Pepck2	1.33105e-08	3.08405e-08	1306	1443	1158	355	719	373	11.4207	13.3381	8.86567	1.29348	3.16131	1.75316
	30 day old flies
					Gene counts						fpkm
	gene_id (NCBI)	gene_name	pvalue	padj	male 1	male 2	male 3	female 1	female 2	female 3	male 1	male 2	male 3	female 1	female 2	female 3
	45875	Hex-A	9.16504e-09	2.53297e-08	5335	10463	9765	6268	10512	7567	75.2664	78.8207	75.0788	30.6486	34.6684	36.755
	39659	Tak1	1.3513e-07	3.37151e-07	855	2075	2048	5470	7402	4976	12.6684	16.4169	16.5373	28.0904	25.6382	25.3841
	35830	Mal-A8	1.35433e-07	3.3783e-07	2421	4599	4836	253	111	1028	77.9327	79.0507	84.8378	2.82267	0.835276	11.3932
	35824	Mal-A1	5.87418e-05	0.000114173	8137	22915	14418	710	308	3269	260.211	391.29	251.272	7.86927	2.30247	35.9917
	35825	Mal-A2	1.77007e-11	6.01815e-11	994	2524	1866	175	56	275	28.5083	38.6537	29.1658	1.73955	0.375452	2.71546
	35827	Mal-A4	8.91391e-16	4.19727e-15	3582	6632	6328	427	124	612	117.113	115.782	112.752	4.83864	0.947729	6.88903
	35826	Mal-A3	5.07564e-14	2.10054e-13	1389	3594	2993	74	46	278	45.1856	62.43	53.0619	0.834342	0.349814	3.11364
	34598	Mal-B2	1.52371e-20	9.98037e-20	3378	4391	5296	1461	1557	1611	84.7303	58.8112	72.3945	12.7012	9.12956	13.9124
	34597	Mal-B1	1.18778e-18	6.80096e-18	1995	2859	1675	246	229	381	64.2196	49.1424	29.3845	2.74457	1.72323	4.22256
	45368	Treh	4.47315e-14	1.86001e-13	4861	9556	8600	5577	7414	5921	64.9689	68.1983	62.6407	25.8342	23.1641	27.2459
	33642	Tps1	3.04534e-13	1.19079e-12	30001	37839	45576	9738	5154	11139	599.95	404.051	496.7	67.4938	24.0938	76.6923
	33476	G6P	1.01413e-27	1.16046e-26	376	681	629	0	0	4	18.3885	17.7837	16.7644	0	0	0.067351
	33942	AkhR	0.040687	0.0568009	484	489	241	354	232	384	8.88193	4.79168	2.41022	2.25154	0.995249	2.42616
	37289	Hsl	4.4374e-07	1.05137e-06	1080	2264	2271	4878	9431	6237	16.3762	18.3308	18.7665	25.6357	33.4294	32.5604
	38833	sphinx2	3.10719e-31	4.72653e-30	1024	2320	2436	0	0	0	53.388	64.5876	69.2149	0	0	0
	318005	sphinx1	5.21962e-27	5.67457e-26	571	1182	1409	0	0	0	36.4399	40.2787	49.0039	0	0	0
	42791	SPE	1.38797e-08	3.78723e-08	1197	1626	1099	410	237	453	55.167	40.015	27.6033	6.54914	2.55338	7.18803
	43256	spz	2.43658e-33	4.34876e-32	216	622	559	5759	13363	8268	5.33542	8.20394	7.52497	49.3034	77.1615	70.3139
	43222	Tl	3.64147e-40	1.00915e-38	561	1751	1465	16129	26633	17696	6.30215	10.5034	8.96895	62.7983	69.9404	68.4427
	43283	pll	4.15721e-12	1.49409e-11	310	648	629	2025	3326	2450	9.37436	10.4634	10.3659	21.2236	23.5117	25.5077
	40554	tub	1.44883e-11	4.96807e-11	522	850	1418	4459	9626	6780	15.195	13.212	22.495	44.9866	65.5027	67.9496
	34969	cact	7.22832e-24	5.9975e-23	2652	5158	5689	20462	36523	24725	46.588	48.3838	54.4647	124.585	149.986	149.542
	35045	Dif	8.03713e-14	3.27283e-13	1529	4249	3878	917	924	1208	15.6775	23.2634	21.6698	3.25876	2.21474	4.26443
	38409	Drsl5	2.35323e-07	5.7288e-07	153	125	129	0	9	9	24.5444	10.7075	11.2779	0	0.337509	0.497083
	317954	Drsl4	0.00319143	0.00512526	39	72	0	0	0	1	7.05057	6.95039	0	0	0	0.0622423
	43598	CecB	1.67422e-08	4.52937e-08	20	230	136	0	0	1	2.74791	16.874	10.1833	0	0	0.0473041
	43599	CecC	4.21373e-05	8.30325e-05	253	341	496	0	20	53	38.2732	27.5452	40.8917	0	0.707273	2.76043
	39063	PGRP-LC	1.05021e-10	3.38063e-10	1533	3163	4001	722	316	736	23.9158	26.3487	34.0165	3.90386	1.15242	3.95318
	44339	imd	7.41676e-05	0.000142573	439	554	914	209	616	187	16.8871	11.3793	19.1609	2.78645	5.53928	2.47661
	37468	pirk	7.47036e-05	0.000143531	692	1295	1304	362	47	319	21.8895	21.8735	22.4795	3.96875	0.347544	3.47414
	42594	Fadd	8.65911e-08	2.19677e-07	235	443	340	1870	2000	1320	11.7991	11.8769	9.30336	32.5416	23.4744	22.8183
	41087	Rel	1.08416e-10	3.48696e-10	4189	11486	9747	4972	5626	4941	69.9082	102.354	88.6477	28.7584	21.9482	28.3896
	43596	CecA1	7.33332e-23	5.57757e-22	3285	3711	3801	63	25	159	565.845	341.327	356.811	3.76113	1.00666	9.42943
	39150	Ilp2	3.93503e-38	9.80028e-37	1253	2862	2384	104	66	127	109.204	133.191	113.233	3.14149	1.34466	3.81081
	39151	Ilp3	1.01265e-06	2.32733e-06	105	314	272	19	28	60	8.16416	13.0367	11.5258	0.512024	0.508935	1.6062
	2768992	Ilp5	8.48749e-05	0.000162052	64	233	154	0	23	1	7.81833	15.1987	10.2526	0	0.656816	0.0420591
	37130	Pepck2	3.44248e-05	6.83563e-05	1202	1921	1809	1238	661	853	19.9626	17.0356	16.3731	7.12605	2.56624	4.8774
